# Supplementary material for: Regulatory T Cells Exhibit Interleukin-33-Dependent Migratory Behavior during Skin Barrier Disruption
Source: Int J Mol Sci. 2021 Jul 12;22(14):7443. doi: 10.3390/ijms22147443 (PMC8304226; doi:10.3390/ijms22147443)
Supplement: Supplementary file 1 [file ijms-22-07443-s001.zip]

Archive with 1 entries (1 files):
- ijms-1273555-supplementary.pdf
